# Supplementary material for: Cis-Acting Polymorphisms Affect Complex Traits through Modifications of MicroRNA Regulation Pathways
Source: PLoS One. 2012 May 11;7(5):e36694. doi: 10.1371/journal.pone.0036694 (PMC3350471; doi:10.1371/journal.pone.0036694)
Supplement: Table S1 — SNPs predicted to affect 3′-UTR splicing. The first column lists the SNP rs-numbers, in the second column the respective transcripts are given and the third column contains the genomic locus of the SNP including strand information of the transcripts. The fourth column shows the conservation of the SNP in binary code, i.e. 1 means conserved, 0 means not conserved. The fifth column gives the type of the gained splice site, the score column contains the likelihood of NNSplice and the last column provides the percentage of lost RBP binding sites for the accordant transcripts. (XLS) [file pone.0036694.s001.xls]

## Sheet: Table S1
Table S1: SNPs predicted to affect 3'-UTR splicing.
SNP	RefSeq	Locus	Cons	Effect	Distance*	Score	Loss of RBPBR (%)
rs7371	NM_006496	chr1+:109936830	1	Acceptor gain	341	0.53	0.18
rs42038	NM_001145306; NM_001259	chr7-:92081655	0	Acceptor gain	-881	0.85	0.29
rs699779	NM_024408	chr1-:120256827	0	Acceptor gain	-4013	0.51	1
rs2244967	NM_001031746	chr10-:49894772	0	Acceptor gain	-3054	0.9	0.5
rs4973768	NM_003615	chr3-:27391016	1	Donor gain	1799	0.98	0.24
rs6722332	NM_018256	chr2-:203453571	0	Acceptor gain	-334	0.98	1
rs7528419	NM_001408	chr1+:109618716	0	Acceptor gain	550	0.76	0.17
*negative: 5' upstream of exon junction site; positive: 3' downstream ofexon border of mRNA
The first column lists the SNP rs-numbers, in the second column the respective transcripts are given and the third column contains the genomic locus of the SNP including strand information of the transcripts. The fourth column shows the conservation of the SNP in binary code, i.e. 1 means conserved, 0 means not conserved. The fifth column gives the type of the gained splice site, the score column…
