# Supplementary material for: Cis-Acting Polymorphisms Affect Complex Traits through Modifications of MicroRNA Regulation Pathways
Source: PLoS One. 2012 May 11;7(5):e36694. doi: 10.1371/journal.pone.0036694 (PMC3350471; doi:10.1371/journal.pone.0036694)
Supplement: Table S2 — SNPs predicted to affect 3′-UTR secondary structure. The first column lists the SNP rs-numbers, in the second column the respective transcripts are given and the third column contains the genomic locus of the SNP including strand information of the transcripts. The fourth column shows the conservation of the SNP in binary code, i.e. 1 means conserved, 0 means not conserved. The fifth column lists the correlation coefficient of the wild-type structure to the mutated structure of the respective transcripts. (XLS) [file pone.0036694.s002.xls]

## Sheet: Table S2
Table S2: SNPs predicted to affect 3'-UTR secondary structure.
SNP	RefSeq	Locus	Cons	Correl
rs7444	NM_003347	chr22+:20306934	0	0.489
rs12956	NM_012234	chr3-:72507161	1	0.2
rs13099	NM_006827	chr14-:74668908	0	0.29
rs42038	NM_001145306	chr7-:92081655	0	0.456
rs835575	NM_024408	chr1-:120258086	0	0.302
rs1045407	NM_178549	chr1+:225913856	0	0.041
rs1046917	NM_024619	chr17+:78278944	0	0.542
rs2077579	NM_004397	chr11-:118124257	1	0.53
rs2282301	NM_006912	chr1-:154135249	1	-0.098
rs2564921	NM_052859	chr3-:53100625	0	0.187
rs3821301	NM_001145909	chr2+:159795781	0	0.437
rs4819388	NM_015259	chr21-:44471849	0	0.05
rs10892082	NM_002572	chr11+:116544535	1	-0.114
rs11542478	NM_001077710	chr2-:28938	0	0.462
The first column lists the SNP rs-numbers, in the second column the respective transcripts are given and the third column contains the genomic locus of the SNP including strand information of the transcripts. The fourth column shows the conservation of the SNP in binary code, i.e. 1 means conserved, 0 means not conserved. The fifth column lists the correlation coefficient of the wild-type structu…
