# Supplementary material for: Cis-Acting Polymorphisms Affect Complex Traits through Modifications of MicroRNA Regulation Pathways
Source: PLoS One. 2012 May 11;7(5):e36694. doi: 10.1371/journal.pone.0036694 (PMC3350471; doi:10.1371/journal.pone.0036694)
Supplement: Table S3 — SNPs disrupting existing MREs. The first column lists the SNP rs-numbers, in the second column the respective transcripts are given and the third column contains the genomic locus of the SNP including strand information of the transcripts. The fourth column shows the conservation of the SNP in binary code, i.e. 1 means conserved, 0 means not conserved. The fifth column lists the miRNAs the MREs of which are affected. (XLS) [file pone.0036694.s003.xls]

## Sheet: Table S3
Table S3: SNPs disrupting existing MREs.
SNP	RefSeq	Locus	Cons	MiRNAs
rs4564	NM_000108	chr7+:107347147	1	hsa-miR-323-3p
rs6706	NM_003302	chr7+:100308980	0	hsa-miR-509-3p; hsa-miR-219-5p; hsa-miR-508-3p
rs7089	NM_024107; NM_177441; NM_001076674	chr17+:39624543	0	hsa-miR-545
rs7118	NM_133458	chr16+:67158356	0	hsa-miR-512-3p; hsa-miR-218; hsa-miR-455-5p
rs7119	NM_018200	chr15+:75564687	0	hsa-miR-571
rs8523	NM_017770	chr6-:11089039	1	hsa-miR-583; hsa-miR-1276; hsa-miR-203; hsa-miR-539
rs9253	NM_022756	chr1-:37731400	1	hsa-miR-545
rs10923	NM_005496; NM_001002800	chr3+:161635390	0	hsa-miR-299-5p
rs12439	NM_013943	chr1+:25042221	0	hsa-miR-338-5p
rs699779	NM_024408	chr1-:120256833	0	hsa-miR-381; hsa-miR-300; hsa-miR-1284
rs835575	NM_024408	chr1-:120258086	0	hsa-miR-559; hsa-miR-106b; hsa-miR-20a; hsa-miR-340; hsa-miR-142-5p
rs835576	NM_024408	chr1-:120257109	0	hsa-miR-218
rs1045100	NM_001190266; NM_001190267; NM_030803; NM_017974; NM_198890	chr2+:233868336	0	hsa-miR-190b; hsa-miR-190
rs1047440	NM_153223; NM_001166226	chr5-:122709733	0	hsa-miR-503
rs1058588	NM_003761	chr2+:85662382	0	hsa-miR-573
rs1379659	NM_004787	chr4+:20229781	1	hsa-miR-602
rs2229302	NM_002145	chr17-:43975401	0	hsa-miR-886-5p
rs3816661	NM_025240; NM_001024736	chr15+:71792653	0	hsa-miR-1278; hsa-miR-152; hsa-miR-148a; hsa-miR-148b; hsa-miR-152; hsa-miR-148a; hsa-miR-148b
rs4770433	NM_014363	chr13-:22801791	1	hsa-miR-361-5p
rs7350928	NM_001193466; NM_015443; NM_001193465	chr17-:41463947	0	hsa-miR-483-5p; hsa-miR-184
rs11713355	NM_001134367; NM_003043	chr3+:14503422	0	hsa-miR-487b
rs17574361	NM_001193466; NM_015443; NM_001193465	chr17-:41464049	1	hsa-miR-583; hsa-miR-1276; hsa-miR-203; hsa-miR-488
The first column lists the SNP rs-numbers, in the second column the respective transcripts are given and the third column contains the genomic locus of the SNP including strand information of the transcripts. The fourth column shows the conservation of the SNP in binary code, i.e. 1 means conserved, 0 means not conserved. The fifth column lists the miRNAs the MREs of which are affected.
