# Supplementary material for: Cis-Acting Polymorphisms Affect Complex Traits through Modifications of MicroRNA Regulation Pathways
Source: PLoS One. 2012 May 11;7(5):e36694. doi: 10.1371/journal.pone.0036694 (PMC3350471; doi:10.1371/journal.pone.0036694)
Supplement: Table S4 — SNPs creating new MREs. The first column lists the SNP rs-numbers, in the second column the respective transcripts are given and the third column contains the genomic locus of the SNP including strand information of the transcripts. The fourth column shows the conservation of the SNP in binary code, i.e. 1 means conserved, 0 means not conserved. The fifth column lists the miRNAs for which MREs are created. (XLS) [file pone.0036694.s004.xls]

## Sheet: Table S4
Table S4: SNPs creating new MREs.
SNP	RefSeq	Locus	Cons	MiRNAs
rs1121	NM_015027	chr16+:15038577	0	hsa-miR-892b; hsa-miR-647; hsa-miR-149; hsa-miR-1254; hsa-miR-550; hsa-miR-515-3p; hsa-miR-661
rs7089	NM_024107; NM_177441; NM_001076674	chr17+:39624543	0	hsa-miR-640
rs7097	NM_015972	chr13+:27095436	0	hsa-miR-335
rs7118	NM_133458	chr16+:67158356	0	hsa-miR-556-5p
rs8523	NM_017770	chr6-:11089039	1	hsa-miR-548c-3p
rs9927	NM_002862	chr20+:25225244	0	hsa-miR-634; hsa-miR-1226
rs10923	NM_005496; NM_001002800	chr3+:161635390	0	hsa-miR-636
rs11700	NM_001950	chr16+:65790185	1	hsa-miR-328; hsa-miR-1291
rs12439	NM_013943	chr1+:25042221	0	hsa-miR-421; hsa-miR-1324
rs12916	NM_000859; NM_001130996	chr5+:74692295	0	hsa-miR-1909; hsa-miR-1262; hsa-miR-342-5p; hsa-miR-608; hsa-miR-1207-5p
rs42039	NM_001145306; NM_001259	chr7-:92082358	0	hsa-miR-509-5p; hsa-miR-509-3-5p; hsa-miR-330-5p; hsa-miR-942; hsa-miR-544; hsa-miR-1205; hsa-miR-593
rs232775	NM_001085487	chr1-:58897134	0	hsa-miR-1909; hsa-miR-1266; hsa-miR-342-5p; hsa-miR-608
rs823136	NM_003929; NM_001135664; NM_001135663; NM_001135662	chr1-:204004874	0	hsa-miR-384
rs835575	NM_024408	chr1-:120258086	0	hsa-miR-513a-3p; hsa-miR-587
rs835576	NM_024408	chr1-:120257109	0	hsa-miR-1208; hsa-miR-210; hsa-miR-141; hsa-miR-200a; hsa-miR-1914; hsa-miR-892a
rs1045100	NM_001190266; NM_001190267; NM_030803; NM_017974; NM_198890	chr2+:233868336	0	hsa-miR-597
rs1045407	NM_178549	chr1+:225913856	0	hsa-miR-508-5p; hsa-miR-766; hsa-miR-490-5p; hsa-miR-136
rs1047440	NM_153223; NM_001166226	chr5-:122709733	0	hsa-miR-34c-5p; hsa-miR-449b; hsa-miR-34a; hsa-miR-449a
rs2032933	NM_152308	chr16+:11352541	0	hsa-miR-215
rs2071518	NM_002514	chr8+:120504993	0	hsa-miR-649
rs2229302	NM_002145	chr17-:43975401	0	hsa-miR-542-5p; hsa-miR-769-3p
rs2293578	NM_152264; NM_001128225	chr11+:47393979	0	hsa-miR-575; hsa-miR-7; hsa-miR-335
rs4819388	NM_015259	chr21-:44471849	0	hsa-miR-1915
rs7350928	NM_001193466; NM_015443; NM_001193465	chr17-:41463947	0	hsa-miR-1308; hsa-miR-1262
rs8176751	NM_020469	chr9-:135120843	0	hsa-miR-1287; hsa-miR-370; hsa-miR-34a; hsa-miR-449a; hsa-miR-1207-5p
rs11067231	NM_052845	chr12-:108477986	0	hsa-miR-624
rs11713355	NM_001134367; NM_003043	chr3+:14503422	0	hsa-miR-1267
rs17574361	NM_001193466; NM_015443; NM_001193465	chr17-:41464049	1	hsa-miR-185
The first column lists the SNP rs-numbers, in the second column the respective transcripts are given and the third column contains the genomic locus of the SNP including strand information of the transcripts. The fourth column shows the conservation of the SNP in binary code, i.e. 1 means conserved, 0 means not conserved. The fifth column lists the miRNAs for which MREs are created.
